# Supplementary material for: Perceived social support and compliance on stay-at-home order during COVID-19 emergency in Nepal: an evidence from web-based cross-sectional study
Source: BMC Public Health. 2023 Mar 21;23:535. doi: 10.1186/s12889-023-15396-2 (PMC10028774; doi:10.1186/s12889-023-15396-2)
Supplement: Supplementary file 1 — Supplementary Material 1 [file 12889_2023_15396_MOESM1_ESM.xlsx]

## Sheet: perceived working dataset_22 Se
Doyouwishtoparticipate	ID	@1.1	@1.3	@1.4	@1.5	@1.6	@1.8	@1.9	@2.1	@2.2	@3.1	@3.2	@3.3	@3.4	@3.5	@3.6	@3.7	@3.8	@3.9	@3.10	@3.11	@3.12	@4.1	@4.2	fam	friend	totscore	SO	So_cat	totscore_cat	friend_cat	fam_cat	@1.2	occu_recat	edu_cat	covidsta_cat	complaince_cat	totacore_cat1
1	1	25	7	2	Brahmin	20000	3	1	2	3	7	6	7	7	6	6	6	6	6	6	7	7	#NULL!		6.75	6.25	6.41667	6.25	3	3	3	3	1	3	2	2	#NULL!	2
1	2	31	7	3	Janajati	$3000	3	2	3	1	4	7	7	7	7	5	5	7	6	7	7	4	#NULL!		7	5	6.08333	6.25	3	3	2	3	1	3	2	2	#NULL!	2
1	3	20	6	1	Khas brahmin	Few	3	2	88	2	4	6	6	6	5	4	3	6	4	5	7	3	#NULL!		6.25	3.5	4.91667	5	2	2	2	3	1	2	1	2	#NULL!	1
1	4	23	6	2	Good	10000	3	2	1	3	4	4	3	3	4	4	6	1	3	2	4	1	#NULL!		2.75	3.5	3.25	3.5	2	2	2	1	2	2	2	2	#NULL!	1
1	5	30	5	3	Newar	45000	3	1	1	1	7	7	7	7	7	7	7	7	7	7	7	7	5	The safety measures given by WHO	7	7	7	7	3	3	3	3	2	3	2	2	0	2
1	6	26	6	3	Hindu	N/A	3	1	4	4	7	7	6	7	6	7	7	7	7	7	7	7	5	Family's safety and personal well being	6.75	7	6.83333	6.75	3	3	3	3	1	2	2	2	0	2
1	7	31	1	2	Chhetri	20000	3	2	4	4	7	7	7	7	6	7	7	7	7	6	7	7	5	Fear	7	7	6.83333	6.5	3	3	3	3	1	1	2	2	0	2
1	8	32	7	2	Janajati	40000	3	2	4	2	7	7	7	7	7	7	7	7	7	6	7	6	5	Health, love to yourself and your surrounding people.	7	6.75	6.83333	6.75	3	3	3	3	1	3	2	2	0	2
1	9	22	6	2	Hindu	-	3	2	3	1	7	7	7	7	7	6	5	7	7	7	7	7	5	To fight against disease To protect my family from corona virus	7	6.25	6.75	7	3	3	3	3	2	2	2	2	0	2
1	10	31	7	3	Janajati	0	2	2	3	2	7	7	7	7	7	6	5	7	6	7	7	6	5	Staying safe	7	5.75	6.58333	7	3	3	3	3	2	3	2	1	0	2
1	11	27	7	2	Newar	30000	3	1	1	1	6	6	7	7	6	6	6	7	7	7	7	6	5	social distancing is a must now time that can help any person save from covid positives.	7	6.25	6.5	6.25	3	3	3	3	1	3	2	2	0	2
1	12	34	7	3	Janajati	40000	3	1	2	2	7	7	6	6	6	7	7	5	7	7	5	7	5	risk of transmitting the infection to family members	5.5	7	6.41667	6.75	3	3	3	3	2	3	2	2	0	2
1	13	31	5	3	Brahmin	50k	2	1	4	1	6	6	7	7	6	7	7	6	6	6	6	7	5	Risk of transmission	6.5	6.75	6.41667	6	3	3	3	3	1	3	2	1	0	2
1	14	27	6	2	Hindu	20k	3	1	2	3	6	7	7	7	7	5	4	7	7	7	7	6	5	People around us are little careless so we have to be self aware abt the social distancing!!	7	5.5	6.41667	6.75	3	3	3	3	2	2	2	2	0	2
1	15	34	3	2	Newari	35-40k	3	2	3	1	7	7	7	7	7	7	4	7	5	7	7	5	5	The Covid	7	5.25	6.41667	7	3	3	3	3	1	1	2	2	0	2
1	16	23	6	2	Chhetri	20k	3	2	3	3	7	7	7	4	7	7	6	5	7	5	7	7	5	Stayed at home since forever.	5.75	6.75	6.33333	6.5	3	3	3	3	2	2	2	2	0	2
1	17	30	7	3	Brahmin	50000	2	1	5	2	6	6	6	7	7	4	5	7	7	7	7	7	5	Fear of covid	6.75	5.75	6.33333	6.5	3	3	3	3	1	3	2	1	0	2
1	18	23	6	1	Chhetri	13 Thousand	3	2	3	3	7	7	7	5	5	5	7	7	7	4	7	7	5	Social distance is best way of transmitted disease control base	6.5	6.5	6.25	5.75	3	3	3	3	1	2	1	2	0	2
1	19	20	6	1	Chhetri	0	3	1	5	3	7	7	7	7	7	5	6	7	5	5	7	5	5	Safety of family members	7	5.25	6.25	6.5	3	3	3	3	2	2	1	2	0	2
1	20	23	6	2	Gurung	000	88	2	3	3	7	7	7	7	7	5	5	4	6	7	5	7	5	Its safe than to be sorry	5.75	5.75	6.16667	7	3	3	3	3	2	2	2	88	0	2
1	21	34	7	1	Brahmin	50000	3	2	2	1	5	7	7	7	7	5	5	7	5	7	7	5	5	In order not to contract or spread the virus	7	5	6.16667	6.5	3	3	2	3	1	3	1	2	0	2
1	22	48	5	3	Newar	300000	2	1	3	2	4	6	6	6	5	6	6	7	6	7	6	6	5	Own effort Reduce spread of virus	6.25	6	5.91667	5.5	3	3	3	3	1	3	2	1	0	2
1	23	24	1	2	Janajati	30000	3	1	3	4	7	4	7	6	7	4	6	6	5	7	6	6	5	My eldery Parrnts in home.	6.25	5.25	5.91667	6.25	3	3	3	3	1	1	2	2	0	2
1	24	27	7	3	Brahmin	45000	3	1	4	3	7	7	7	7	7	5	3	6	5	7	7	3	5	Fear of getting COVID 19 infection	6.75	4	5.91667	7	3	3	2	3	2	3	2	2	0	2
1	25	30	6	3	Newar	20000	3	2	1	2	7	7	6	4	6	7	1	4	7	7	7	7	5	Safety	5.25	5.5	5.83333	6.75	3	3	3	3	2	2	2	2	0	2
1	26	58	8	2	Janajati	NA	3	2	2	1	5	6	7	7	7	4	4	7	4	6	6	7	5	na	6.75	4.75	5.83333	6	3	3	2	3	1	2	2	2	0	2
1	27	32	7	3	Chettri	43000	1	1	4	2	6	6	5	5	5	6	6	6	6	5	6	6	5	Rule	5.5	6	5.66667	5.5	3	3	3	3	1	3	2	1	0	2
1	28	50	2	1	Nepali	Na	3	2	3	3	5	5	6	6	6	5	5	6	5	6	6	6	5	Health and safety	6	5.25	5.58333	5.5	3	3	3	3	2	2	1	2	0	2
1	29	23	6	2	Brahmin	0	3	2	2	2	6	5	7	7	7	5	6	5	5	3	7	2	5	The fear of infection.	6.5	4.5	5.41667	5.25	3	3	2	3	2	2	2	2	0	2
1	30	37	7	1	gurung	1500	3	1	1	1	4	4	7	7	6	4	4	5	4	7	7	4	5	Live and let live	6.5	4	5.25	5.25	3	3	2	3	1	3	1	2	0	2
1	31	48	5	3	Newar	70000	3	1	3	88	6	6	6	6	6	3	3	6	3	6	6	3	5	social distancing is the safest way to avoid infection	6	3	5	6	3	2	1	3	2	3	2	2	0	1
1	32	38	1	3	Hindu	42000	3	2	4	4	6	6	6	4	6	4	3	4	4	5	4	4	5	The announcement of updated data on the daily infectious cases, recovery, and mortality about Covid 19 through various means of communication should be delivered to the general public.	4.5	3.75	4.66667	5.75	3	2	2	2	2	1	2	2	0	1
1	33	34	5	3	Brahmin	400000	3	2	3	1	6	6	6	6	6	1	1	6	2	6	6	3	5	The morbid situation	6	1.75	4.58333	6	3	2	1	3	1	3	2	2	0	1
1	34	32	5	3	Brahmin	35000	88	2	3	2	6	6	7	7	2	6	5	7	4	6	6	6	5	I would not want to be infected and infect others.	6.75	5.25	5.66667	5	2	3	3	3	1	3	2	88	0	2
1	35	28	1	2	Brahmin	80000	2	2	4	4	6	6	6	6	6	5	5	6	5	2	6	4	5	I had my things with which i can engage with	6	4.75	5.25	5	2	3	2	3	1	1	2	1	0	2
1	36	41	7	3	Chhetri	300000	2	1	4	4	6	4	5	3	5	7	7	4	6	5	4	6	5	For own's safety and others' safety	4	6.5	5.16667	5	2	3	3	2	1	3	2	1	0	2
1	37	48	7	3	Brahmin	Rs. 50000/Month	3	1	2	2	5	4	5	5	4	5	5	6	5	6	6	6	5	Pandemic situation, poor health care service,	5.5	5.25	5.16667	4.75	2	3	3	3	1	3	2	2	0	2
1	38	26	7	2	Brahmin	55,000/-	3	1	2	1	5	5	7	7	5	3	3	6	5	5	6	4	5	Love for parents so that they won't be infected by the contagion.	6.5	3.75	5.08333	5	2	#NULL!	2	3	1	3	2	2	0	#NULL!
1	39	19	6	1	Khaas chettri	25000	3	2	2	2	3	4	7	7	4	3	3	7	3	7	7	3	5	I don't want to get infected with covid	7	3	4.83333	4.5	2	2	1	3	1	2	1	2	0	1
1	40	36	3	3	Ghale	Low	3	2	4	4	5	6	7	1	6	6	6	2	5	2	6	5	5	A great deal	4	5.5	4.75	4.75	2	2	3	2	2	1	2	2	0	1
1	41	32	7	3	Brahmin	60,000+ monthly	3	1	4	4	5	5	5	5	5	4	4	5	4	5	5	4	5	I understand the need, being health professional	5	4	4.66667	5	2	2	2	2	1	3	2	2	0	1
1	42	34	6	2	Nepali	No	88	2	1	1	1	1	7	7	5	2	1	7	1	7	7	1	5	Awareness	7	1.25	3.91667	3.5	2	2	1	3	1	2	2	88	0	1
1	43	22	6	2	Nepali	1000	3	2	4	4	6	1	6	6	1	6	7	4	6	1	4	5	5	We should maintain social distancing to break the rapidly spreading chain of this virus ..and keep your family safe.	5	6	4.41667	2.25	1	2	3	2	2	2	2	2	0	1
1	44	35	7	3	Janajati	80000	88	1	2	2	5	4	7	6	2	1	3	5	5	1	5	5	5	Not good health sector in the country, spreading covid-19 rapidly	5.75	3.5	4.08333	3	1	2	2	3	1	3	2	88	0	1
1	45	24	6	1	Brahamin	10000	3	2	4	3	3	1	7	4	4	3	4	1	3	1	4	1	5	Because, it is the only thing that is in our control	4	2.75	3	2.25	1	1	1	2	1	2	1	2	0	1
1	46	23	7	1	Janjati	25000	3	2	2	1	2	2	6	6	1	2	1	4	2	1	4	2	5	Safe of COVID 19	5	1.75	2.75	1.5	1	1	1	2	1	3	1	2	0	1
1	47	49	5	1	Good	15000	88	2	1	1	3	3	2	2	3	3	3	2	2	2	2	2	5	its a great deal	2	2.5	2.41667	2.75	1	1	1	1	1	3	1	88	0	1
1	48	62	2	1	Hindu	Not willing	88	2	2	5	7	7	7	7	7	7	7	7	7	7	7	7	4	Others also have to understand	7	7	7	7	3	3	3	3	2	2	1	88	0	2
1	49	24	4	1	Chhetri	20000	2	1	4	4	7	7	7	7	7	7	7	7	7	7	7	7	4	Covid 19 transmission	7	7	7	7	3	3	3	3	2	1	1	1	0	2
1	50	25	5	3	Hindu	30000	3	2	3	3	7	7	7	7	7	7	7	7	7	7	7	7	4	Great deal	7	7	7	7	3	3	3	3	1	3	2	2	0	2
1	51	32	7	3	Brahmin	40000	1	1	3	3	7	7	7	7	7	7	7	7	7	7	7	7	4	I am very much aware of this situation	7	7	7	7	3	3	3	3	1	3	2	1	0	2
1	52	35	7	2	Janajati	3-5 lakhs	3	1	3	3	7	7	7	7	7	7	7	7	7	7	7	7	4	Obviously,... 1. Local Government Enforcement Protocols 2. Awareness and Timely Update on the COVID Studies 3. Self Responsibility	7	7	7	7	3	3	3	3	1	3	2	2	0	2
1	53	34	3	1	Newar	I don't know	3	2	2	1	7	7	7	7	7	7	7	7	7	7	7	7	4	Safety	7	7	7	7	3	3	3	3	1	1	1	2	0	2
1	54	26	7	3	Brahmin	35000	3	2	3	2	7	7	7	7	7	7	7	5	7	7	7	7	4	COVID	6.5	7	6.83333	7	3	3	3	3	1	3	2	2	0	2
1	55	29	5	3	upper caste	40000I	3	2	4	4	6	7	7	7	7	7	6	7	7	7	7	7	4	Proper knowledge about transmission and importance of social Distancing	7	6.75	6.83333	6.75	3	3	3	3	2	3	2	2	0	2
1	56	24	6	3	Brahamin	0	3	2	3	2	6	7	7	7	7	6	7	7	7	7	7	7	4	NA	7	6.75	6.83333	6.75	3	3	3	3	1	2	2	2	0	2
1	57	35	2	1	Newar	5000	1	2	4	1	7	6	7	7	7	6	6	7	7	7	7	7	4	maintain 2m distance	7	6.5	6.75	6.75	3	3	3	3	2	2	1	1	0	2
1	58	27	2	2	Nepali	Non	88	2	3	3	7	7	7	7	7	6	6	7	7	7	7	6	4	I think motivated speech from serious doctor will be best motivating factor for social distancing	7	6.25	6.75	7	3	3	3	3	2	2	2	88	0	2
1	59	32	7	1	hindu	250000	2	1	3	3	5	7	7	7	7	5	7	7	7	7	7	7	4	Covid crisis	7	6.5	6.66667	6.5	3	3	3	3	1	3	1	1	0	2
1	60	37	4	3	Shrestha	62000	88	1	3	4	5	5	7	7	7	7	7	6	7	7	7	7	4	To prevent from covid 19	6.75	7	6.58333	6	3	3	3	3	2	1	2	88	0	2
1	61	30	7	2	Janajati	50k	3	2	3	4	6	7	7	7	7	6	7	7	7	7	6	5	4	Corona ,covid19	6.75	6.25	6.58333	6.75	3	3	3	3	1	3	2	2	0	2
1	62	22	6	2	Newar	None	1	2	4	3	6	7	7	7	6	6	6	7	6	7	7	7	4	Social distancing is the major factor to break the chain of COVID 19.	7	6.25	6.58333	6.5	3	3	3	3	2	2	2	1	0	2
1	63	33	7	3	Chettri	30000	3	1	2	1	4	4	7	7	7	7	7	7	7	7	7	7	4	Limit physical contact If possible worked from home	7	7	6.5	5.5	3	3	3	3	1	3	2	2	0	2
1	64	31	5	2	Indigenous	40 thousand	2	1	3	2	7	7	7	7	7	5	5	7	6	7	7	6	4	Being a medical personal, I know how quickly it spread n best way to be safe is social distancing	7	5.5	6.5	7	3	3	3	3	2	3	2	1	0	2
1	65	31	7	2	Janajati	25000	3	2	3	2	7	7	7	7	6	7	6	6	6	6	6	6	4	Being aware that social distancing alteast helps to stop the virus to spread..and some how we can minimize the pandemic	6.5	6.25	6.41667	6.5	3	3	3	3	1	3	2	2	0	2
1	66	25	7	2	Brahmin	35000	3	1	3	2	5	7	7	7	7	6	6	6	7	6	7	6	4	To be safe from covid 19	6.75	6.25	6.41667	6.25	3	3	3	3	2	3	2	2	0	2
1	67	39	7	3	Brahmin	No need to say	88	1	3	3	7	7	7	7	7	6	1	7	7	7	7	7	4	Stay safe	7	5.25	6.41667	7	3	3	3	3	2	3	2	88	0	2
1	68	33	8	2	Chhetri	Nil	3	2	3	3	6	6	7	7	7	7	1	7	7	7	7	7	4	It will certainly help to prevent spread of disease	7	5.5	6.33333	6.5	3	3	3	3	1	2	2	2	0	2
1	69	24	6	2	Nepalese	0	2	2	4	3	7	7	7	7	7	4	4	7	7	7	7	5	4	By focusing on your mental health.	7	5	6.33333	7	3	3	2	3	2	2	2	1	0	2
1	70	35	5	3	Hindu	30000	88	1	3	2	5	5	7	7	7	7	5	7	7	7	5	6	4	make policy and practice	6.5	6.25	6.25	6	3	3	3	3	1	3	2	88	0	2
1	71	21	5	2	Newar	4000	3	1	3	2	6	6	7	7	5	6	6	7	7	5	6	6	4	Covid 19 isn’t a joke	6.75	6.25	6.16667	5.5	3	3	3	3	2	3	2	2	0	2
1	72	28	7	3	Brahmin	55000	88	1	3	2	6	5	7	7	4	6	7	6	6	7	7	6	4	COVID-19	6.75	6.25	6.16667	5.5	3	3	3	3	1	3	2	88	0	2
1	73	33	4	3	Brahmin	50000	3	1	3	2	7	7	7	5	5	6	6	7	6	5	7	6	4	Prohibitory order	6.5	6	6.16667	6	3	3	3	3	2	1	2	2	0	2
1	74	30	7	3	Janajati	29000	88	2	2	2	5	6	7	7	5	7	6	7	6	6	7	5	4	Awareness and educating about covid impact	7	6	6.16667	5.5	3	3	3	3	2	3	2	88	0	2
1	75	28	7	2	Janajati	30000	3	2	2	2	5	7	7	7	6	5	6	7	6	6	6	6	4	For safety measures to break the chain of escalating covid infections in communities.	6.75	5.75	6.16667	6	3	3	3	3	1	3	2	2	0	2
1	76	31	4	2	Newar	Satisfied	88	2	3	2	7	7	7	4	7	5	4	4	7	7	7	7	4	Health concern	5.5	5.75	6.08333	7	3	3	3	3	2	1	2	88	0	2
1	77	23	6	2	Bhramin	0	88	1	4	2	7	6	7	5	7	6	5	5	6	7	6	6	4	Not in those two answers	5.75	5.75	6.08333	6.75	3	3	3	3	1	2	2	88	0	2
1	78	27	5	2	Chhetri	Above 25 thousand	2	1	3	2	4	6	7	7	6	4	7	7	6	6	7	6	4	1. Social distancing avoid close contact with sick people 2. Limiting our contact with those considered HIgHRISK	7	5.75	6.08333	5.5	3	3	3	3	2	3	2	1	0	2
1	79	29	7	2	Brahmin	35000	2	1	5	4	6	6	6	7	7	6	5	6	6	7	6	5	4	Prtection against the disease	6.25	5.5	6.08333	6.5	3	3	3	3	1	3	2	1	0	2
1	80	25	6	2	Brahmin	No any source	88	2	3	4	6	6	7	7	6	6	5	5	6	6	6	6	4	For myself and family protection	6.25	5.75	6	6	3	3	3	3	2	2	2	88	0	2
1	81	22	6	2	Newar	None	1	2	4	3	5	6	7	7	6	5	5	7	6	7	6	5	4	Social distancing is the main factor which can break the chain of covid cases.	6.75	5.25	6	6	3	3	3	3	2	2	2	1	0	2
1	82	36	7	3	Brahmin	75000	3	1	5	5	7	7	7	7	7	4	4	7	4	7	7	4	4	NA	7	4	6	7	3	3	2	3	2	3	2	2	0	2
1	83	26	6	3	Brahmin	0	3	1	2	1	5	5	7	6	6	6	6	6	6	6	6	6	4	Online classes	6.25	6	5.91667	5.5	3	3	3	3	1	2	2	2	0	2
1	84	26	7	2	Brahmin	20000	3	2	3	2	4	5	7	7	6	4	6	7	6	7	6	6	4	Great deal of social distancing	6.75	5.5	5.91667	5.5	3	3	3	3	1	3	2	2	0	2
1	85	23	5	2	Brahmin	No any	2	2	3	2	6	6	7	7	6	5	5	6	6	5	6	5	4	A good way to prevent oneself from Covid	6.5	5.25	5.83333	5.75	3	3	3	3	2	3	2	1	0	2
1	86	34	7	3	Chhetri	80000	2	2	3	2	6	5	6	6	7	6	5	5	6	6	6	5	4	Personal protection	5.75	5.5	5.75	6	3	3	3	3	1	3	2	1	0	2
1	87	36	5	3	Tharu	60000	3	1	88	2	4	6	7	7	6	5	4	7	5	7	7	4	4	NA	7	4.5	5.75	5.75	3	3	2	3	1	3	2	2	0	2
1	88	18	6	1	Newar	500	88	2	4	88	6	7	5	5	4	6	7	5	6	5	7	5	4	Being safe yourself as well as keeping your family safe	5.5	6	5.66667	5.5	3	3	3	3	2	2	1	88	0	2
1	89	32	7	2	Janajati	30000	3	2	1	2	4	7	7	7	7	4	4	6	4	7	6	5	4	Covid kills	6.5	4.25	5.66667	6.25	3	3	2	3	1	3	2	2	0	2
1	90	25	6	1	Brahmin	15000	88	2	1	1	6	6	6	7	6	4	4	5	5	6	6	6	4	i would rather cut them off , how can you motivate or demotivate someone. Its upto them.	6	4.75	5.58333	6	3	3	2	3	1	2	1	88	0	2
1	91	26	6	3	Chhetri	35	88	2	2	2	5	6	7	5	7	6	5	4	6	4	6	5	4	Health	5.5	5.5	5.5	5.5	3	3	3	3	1	2	2	88	0	2
1	92	37	7	3	Thakuri	100000	3	1	3	2	4	5	6	6	6	5	5	6	5	6	6	6	4	N/A	6	5.25	5.5	5.25	3	3	3	3	1	3	2	2	0	2
1	93	36	1	2	Chhetri	20000	3	2	2	2	5	6	5	6	6	5	5	7	5	6	5	5	4	Covid 19	5.75	5	5.5	5.75	3	3	2	3	1	1	2	2	0	2
1	94	21	6	1	Brahmin	35000	3	2	2	3	6	6	6	6	7	4	3	5	5	6	7	4	4	Health	6	4	5.41667	6.25	3	3	2	3	2	2	1	2	0	2
1	95	24	7	2	Janajati	30k per month	88	2	3	2	5	5	7	5	6	5	5	3	5	6	6	6	4	More like a Survival Factor than Motivational	5.25	5.25	5.33333	5.5	3	3	3	3	1	3	2	88	0	2
1	96	35	7	1	Tamang	40000	88	2	2	2	5	5	6	7	6	5	5	5	5	5	5	5	4	Must make a distance	5.75	5	5.33333	5.25	3	3	2	3	1	3	1	88	0	2
1	97	30	7	2	Chettri	20000	88	2	2	2	7	7	7	7	7	3	1	7	2	7	7	2	4	A lot	7	2	5.33333	7	3	3	1	3	1	3	2	88	0	2
1	98	21	6	2	Brahmin	0	3	1	3	2	4	6	6	5	5	4	4	5	7	6	6	5	4	People are more concerned about their health during pandemic and chance of getting infected in crowd , people are motivated for social distancing to prevent them and their family from covid 19	5.5	5	5.25	5.25	3	3	2	3	2	2	2	2	0	2
1	99	19	6	2	Magar	None	3	2	4	3	4	3	7	7	7	5	4	7	2	7	7	2	4	.	7	3.25	5.16667	5.25	3	3	2	3	1	2	2	2	0	2
1	100	37	5	1	Nepali	30000	88	2	1	1	7	7	7	7	7	1	1	7	2	7	7	2	4	Fear of being infected and getting my loved ones infected	7	1.5	5.16667	7	3	3	1	3	1	3	1	88	0	2
1	101	29	7	3	Janajati	0 due to covid	3	2	3	4	6	5	6	6	6	4	4	4	4	7	5	4	4	Family health	5.25	4	5.08333	6	3	#NULL!	2	3	2	3	2	2	0	#NULL!
1	102	28	5	2	Newar	50000	3	1	2	1	4	5	6	6	6	4	2	6	6	6	4	2	4	It reduce the transmission rate of disease.	5.5	3.5	4.75	5.25	3	2	2	3	2	3	2	2	0	1
1	103	23	6	2	Magar	-	3	1	3	3	3	6	7	7	6	6	6	5	6	4	6	6	4	Growing covid cases	6.25	6	5.66667	4.75	2	3	3	3	2	2	2	2	0	2
1	104	25	6	3	Janajati	0	3	2	3	2	6	4	7	7	5	4	4	7	6	5	7	6	4	To be safe and to let others be safe	7	5	5.66667	5	2	3	2	3	2	2	2	2	0	2
1	105	23	6	2	Brahmin	0	88	1	4	4	6	6	7	7	6	6	6	4	7	1	4	4	4	Irrelevant to my previous answer	5.5	5.75	5.33333	4.75	2	3	3	3	1	2	2	88	0	2
1	106	26	6	3	Brahmin	I am not an employee.	88	2	3	88	5	4	7	6	4	5	6	7	5	3	6	6	4	Maintaining the social distance obviously reduce ta transmission of virus from the infected person. Simply, keeping ourselves away from people will let us a chance of living in this pandemic situation.	6.5	5.5	5.33333	4	2	3	3	3	2	2	2	88	0	2
1	107	29	7	2	Janajati	Rs 40,000	3	1	3	88	4	4	7	7	4	5	5	7	5	4	7	5	4	Be safe and save lives	7	5	5.33333	4	2	3	2	3	2	3	2	2	0	2
1	108	32	8	3	Chhteri	No	2	2	3	2	4	4	7	7	4	5	4	6	6	3	7	4	4	Happiness ,self care and care for others	6.75	4.75	5.08333	3.75	2	#NULL!	2	3	2	2	2	1	0	#NULL!
1	109	32	1	2	Brahmin	50000	3	2	2	3	4	4	5	6	2	6	6	6	5	4	6	6	4	Health risk	5.75	5.75	5	3.5	2	2	3	3	1	1	2	2	0	1
1	110	38	8	3	Brahmin	0	88	1	1	1	5	5	7	7	5	4	3	5	5	4	5	5	4	Save yourself	6	4.25	5	4.75	2	2	2	3	1	2	2	88	0	1
1	111	28	6	2	Dalit	No income	3	1	1	1	7	7	7	7	2	3	4	4	4	3	4	4	4	Distance is always help for all over the world who want growth and devlopment.	5.5	3.75	4.66667	4.75	2	2	2	3	1	2	2	2	0	1
1	112	25	6	2	Hindu	No	88	2	3	3	5	4	3	5	4	4	4	3	4	6	5	5	4	Safety	4	4.25	4.33333	4.75	2	2	2	2	1	2	2	88	0	1
1	113	33	2	2	Nepali	No	2	2	1	2	2	3	7	4	4	3	2	3	3	7	7	7	4	I don't know	5.25	3.75	4.33333	4	2	2	2	3	2	2	2	1	0	1
1	114	22	7	2	Janajati	25000	2	1	3	2	5	4	6	5	3	4	4	1	4	6	4	3	4	Peace of mind	4	3.75	4.08333	4.5	2	2	2	2	1	3	2	1	0	1
1	115	29	6	3	nepali	no income	1	1	1	1	1	4	5	4	6	3	2	3	5	7	5	4	4	Stay away	4.25	3.5	4.08333	4.5	2	2	2	2	1	2	2	1	0	1
1	116	31	7	3	Thakuri	40000	88	1	3	2	3	2	6	6	4	2	4	6	4	5	4	3	4	Social sites and internet	5.5	3.25	4.08333	3.5	2	2	2	3	1	3	2	88	0	1
1	117	47	1	1	Janajati	50000	88	1	1	1	7	7	7	7	1	1	1	7	1	1	7	1	4	Motivating factor is to maintain good health and not transfer to myself and others roo	7	1	4	4	2	2	1	3	1	1	1	88	0	1
1	118	31	5	3	brahmin	40000	3	1	3	1	2	2	2	3	7	2	5	2	5	7	6	4	4	controlling COVID 19 transmission,no one in the family to care if got sick,have small child	3.25	4	3.91667	4.5	2	2	2	2	2	3	2	2	0	1
1	119	38	4	3	Sharma	55000	3	1	4	4	4	3	3	4	4	4	3	6	4	4	4	4	4	To avoid covid 19	4.25	3.75	3.91667	3.75	2	2	2	2	1	1	2	2	0	1
1	120	34	5	3	hindu	20000	88	2	2	2	4	3	6	7	4	4	4	1	3	2	7	2	4	Covid	5.25	3.25	3.91667	3.25	2	2	2	3	2	3	2	88	0	1
1	121	20	6	2	Nepali	No	3	1	3	3	4	4	1	1	2	2	6	1	3	7	2	3	4	Stay in home ,put makas when going somewhere	1.25	3.5	3	4.25	2	1	2	1	2	2	2	2	0	1
1	122	30	5	3	Nepali	30000	88	2	4	88	1	1	7	7	7	7	7	7	7	1	7	7	4	Talking with friends and family	7	7	5.5	2.5	1	3	3	3	2	3	2	88	0	2
1	123	31	5	3	Madhesi	60000	3	1	5	4	3	3	7	6	3	5	5	5	5	3	5	5	4	Awareness	5.75	5	4.58333	3	1	2	2	3	1	3	2	2	0	1
1	124	23	6	2	Rai	0	88	2	3	2	4	4	5	5	3	4	4	4	5	1	5	5	4	To keep my family safe	4.75	4.5	4.08333	3	1	2	2	2	2	2	2	88	0	1
1	125	25	6	1	Sahi hoo	1	88	2	1	88	2	2	6	6	2	3	2	7	2	2	7	2	4	Lock down	6.5	2.25	3.58333	2	1	2	1	3	1	2	1	88	0	1
1	126	30	7	3	Brahmin	35000	88	2	2	2	2	3	5	4	2	3	3	2	2	4	6	6	4	!	4.25	3.5	3.5	2.75	1	2	2	2	1	3	2	88	0	1
1	127	35	7	3	Chhetri	30000	3	1	1	1	1	2	4	7	2	7	2	5	2	6	1	3	4	Its about pandemic period is my motivational factor.	4.25	3.5	3.5	2.75	1	2	2	2	2	3	2	2	0	1
1	128	24	6	2	Hindu	20000	2	2	2	2	3	2	7	7	3	2	2	4	1	3	6	1	4	Keep social distancing and keep you family, society and country safe 😂	6	1.5	3.41667	2.75	1	2	1	3	1	2	2	1	0	1
1	129	25	8	3	Brahmin	0	88	1	3	88	7	7	7	7	7	7	7	7	7	7	7	7	3	Fear towards getting infected	7	7	7	7	3	3	3	3	2	2	2	88	1	2
1	130	29	4	3	Janajati	40000	88	1	4	4	7	7	7	7	7	7	7	7	7	7	7	7	3	To avoid contacting Corona virus	7	7	7	7	3	3	3	3	2	1	2	88	1	2
1	131	37	7	3	Brahmin	210000	2	1	5	4	7	7	7	7	7	7	7	7	7	7	7	7	3	Safety concern of my family, vaccination done by people around me.	7	7	7	7	3	3	3	3	1	3	2	1	1	2
1	132	20	4	3	Newar	32000	3	2	4	2	7	7	7	6	7	7	7	7	7	7	7	7	3	Stay safe...	6.75	7	6.91667	7	3	3	3	3	1	1	2	2	1	2
1	133	22	5	2	Brahmin	None	3	1	3	1	7	7	7	7	7	7	7	6	7	7	7	7	3	Health education	6.75	7	6.91667	7	3	3	3	3	2	3	2	2	1	2
1	134	33	7	3	Janajati	50000	3	1	4	3	7	7	7	7	6	7	6	7	7	7	7	7	3	Working physically	7	6.75	6.83333	6.75	3	3	3	3	2	3	2	2	1	2
1	135	30	7	2	Janajati	20000	3	2	3	2	7	7	7	7	7	6	5	7	6	7	7	7	3	COVID -19	7	6	6.66667	7	3	3	3	3	2	3	2	2	1	2
1	136	29	6	2	Chhetri	000	3	2	2	1	6	6	7	7	7	6	6	7	6	7	7	7	3	Family supoort and self awareness	7	6.25	6.58333	6.5	3	3	3	3	1	2	2	2	1	2
1	137	29	6	3	Nepali	20000	3	1	2	2	7	7	7	7	7	6	6	6	6	7	7	6	3	Family n own health	6.75	6	6.58333	7	3	3	3	3	2	2	2	2	1	2
1	138	34	5	3	Brahmin	50000	3	1	5	4	7	6	7	7	7	7	6	6	6	7	6	6	3	Fear of covid transmission	6.5	6.25	6.5	6.75	3	3	3	3	2	3	2	2	1	2
1	139	38	4	3	Hindu	50000	2	1	1	2	6	7	7	7	7	7	7	7	5	6	5	6	3	Good	6.5	6.25	6.41667	6.5	3	3	3	3	1	1	2	1	1	2
1	140	26	7	2	Chhetri	25000	3	1	3	2	7	7	7	7	7	5	5	7	6	7	7	5	3	Awareness	7	5.25	6.41667	7	3	3	3	3	2	3	2	2	1	2
1	141	59	2	1	Bramin	30K	3	1	3	3	6	6	6	6	6	7	6	7	7	5	7	7	3	To protect from infection	6.5	6.75	6.33333	5.75	3	3	3	3	2	2	1	2	1	2
1	142	32	4	3	Hindu	35000	88	1	3	2	6	7	7	7	6	6	6	7	6	7	6	5	3	Wearing double mask Frequently using of sanitizer	6.75	5.75	6.33333	6.5	3	3	3	3	2	1	2	88	1	2
1	143	27	7	2	Brahmin	40000	3	1	4	2	5	5	7	7	7	6	6	7	6	6	7	6	3	not to spread the covid transmission rate.	7	6	6.25	5.75	3	3	3	3	1	3	2	2	1	2
1	144	24	6	2	Hindu	40000	3	1	4	4	6	6	6	7	6	5	6	7	6	7	7	6	3	To aviod risk from covid.	6.75	5.75	6.25	6.25	3	3	3	3	2	2	2	2	1	2
1	145	21	6	1	Nepalese	0	3	1	1	2	4	6	7	7	7	7	6	5	6	6	5	7	3	.	6	6.5	6.08333	5.75	3	3	3	3	1	2	1	2	1	2
1	146	25	6	2	Buddhist	No	2	2	3	1	7	7	7	7	7	4	4	7	5	7	7	4	3	Pandemic	7	4.25	6.08333	7	3	3	2	3	2	2	2	1	1	2
1	147	24	6	3	Brahmin	360000	2	1	3	4	6	6	7	7	6	6	6	5	6	5	6	6	3	Every time, the viruses are developing its new strains which are more infectious and spread fast. The current vaccination might not able to control the spread of this disease. Thus, social distancing could really play a preventive role or simply saying a break in the DOMINO.	6.25	6	6	5.75	3	3	3	3	1	2	2	1	1	2
1	148	23	5	1	Bramhan madhesi	14000	3	1	2	2	5	6	7	7	5	6	6	6	6	5	7	6	3	My study	6.75	6	6	5.25	3	3	3	3	2	3	1	2	1	2
1	149	21	6	1	Brahmin	No job	3	2	2	1	7	5	7	7	7	6	5	5	6	6	5	5	3	COVID 19 pandemic	6	5.5	5.91667	6.25	3	3	3	3	2	2	1	2	1	2
1	150	25	7	2	Brahmin	35000	88	1	3	1	4	6	7	7	6	5	5	7	5	5	7	7	3	The main reason to be prevented from covid 19 now is social distancing	7	5.5	5.91667	5.25	3	3	3	3	2	3	2	88	1	2
1	151	23	8	2	Brahmin	0	3	2	3	1	7	7	7	7	6	5	5	4	5	7	6	5	3	One of the motivating factor can be loved ones.If people really are concern for their loved ones, they will surely be motivated to keep social distance.	6	5	5.91667	6.75	3	3	2	3	2	2	2	2	1	2
1	152	18	6	1	Thakuri	0	3	2	3	4	6	6	7	7	6	5	4	7	4	7	7	5	3	Wanting to protect the self and people around us	7	4.5	5.91667	6.25	3	3	2	3	2	2	1	2	1	2
1	153	23	7	2	Janajati	30000	3	2	4	3	6	5	7	6	5	5	5	6	6	7	6	6	3	Welfare of Everyone Doing your possible best for minimizing the covid virus spread.	6.25	5.5	5.83333	5.75	3	3	3	3	1	3	2	2	1	2
1	154	23	6	2	Hindu	No any	3	2	3	2	7	7	7	7	5	4	5	7	5	4	7	5	3	Health is wealth	7	4.75	5.83333	5.75	3	3	2	3	2	2	2	2	1	2
1	155	32	5	3	Brahmin	50000	3	1	2	2	5	6	7	7	6	5	5	6	5	6	7	4	3	peer behaviour , and rules	6.75	4.75	5.75	5.75	3	3	2	3	1	3	2	2	1	2
1	156	30	4	3	Brahmin	30000	3	1	3	3	6	6	6	6	6	5	5	6	5	6	6	5	3	Self motivation Breaking the chain of disease	6	5	5.66667	6	3	3	2	3	1	1	2	2	1	2
1	157	25	5	2	Brahmin	38000	3	1	4	3	6	7	6	7	6	4	3	6	5	7	6	4	3	COVID 19 awareness , reason that i might spread out COVID to my family if i got	6.25	4	5.58333	6.5	3	3	2	3	2	3	2	2	1	2
1	158	32	4	3	Cheetri	30000	88	1	2	2	3	4	5	7	7	5	4	5	6	7	7	6	3	Health	6	5.25	5.5	5.25	3	3	3	3	1	1	2	88	1	2
1	159	42	7	3	Janajati	60000	3	1	3	3	7	5	7	7	6	4	4	5	4	4	7	5	3	Not any	6.5	4.25	5.41667	5.5	3	3	2	3	2	3	2	2	1	2
1	160	20	6	2	Nepali	0	88	2	88	2	5	5	7	6	4	6	7	7	7	4	5	7	3	Think about your family	6.25	6.75	5.83333	4.5	2	3	3	3	2	2	2	88	1	2
1	161	21	6	1	Brahmin	60000	3	1	4	1	7	4	7	7	1	5	5	5	7	7	7	7	3	My and my family safety	6.5	6	5.75	4.75	2	3	3	3	2	2	1	2	1	2
1	162	36	4	3	Bahun	70000	1	1	4	3	2	2	3	4	6	6	7	7	7	7	7	7	3	Good	5.25	6.75	5.41667	4.25	2	3	3	3	2	1	2	1	1	2
1	163	18	6	1	Brahmin	Not yet	3	2	3	2	6	5	7	5	5	6	4	6	4	4	6	5	3	Pandemic covid 19 may lead us towards death	6	4.75	5.25	5	2	3	2	3	2	2	1	2	1	2
1	164	23	6	2	Hindu	Nearly 40000	3	1	3	2	4	5	6	7	4	5	5	5	5	5	6	5	3	getting infected and having chance of obstacles in daily personal and professional life	6	5	5.16667	4.5	2	3	2	3	2	2	2	2	1	2
1	165	22	6	2	Indigenous/Nepali	0	3	2	3	1	4	4	7	7	4	5	5	7	5	2	7	4	3	Online facilities	7	4.75	5.08333	3.5	2	#NULL!	2	3	1	2	2	2	1	#NULL!
1	166	32	7	3	Brahmin	NPR 150000.00	3	1	4	3	5	4	6	5	4	5	4	5	5	6	4	6	3	*Evidence sharing regarding consequences due to violation of social distancing * Awareness,sensitization and behaviour change communication etc.	5	5	4.91667	4.75	2	2	2	2	1	3	2	2	1	1
1	167	27	5	2	Bhramin	25000	3	2	2	3	5	4	7	7	5	3	3	7	3	4	6	3	3	There are motivating factor like news , family health concern, and love for the family members to maintain social distancing	6.75	3	4.75	4.5	2	2	1	3	2	3	2	2	1	1
1	168	25	5	2	Bahun	25000	3	1	3	2	4	4	6	6	6	4	4	6	5	3	4	4	3	Each other	5.5	4.25	4.66667	4.25	2	2	2	3	1	3	2	2	1	1
1	169	29	3	1	Nepali	15000	3	2	3	3	4	4	4	4	4	4	4	4	4	4	4	4	3	Yes	4	4	4	4	2	2	2	2	1	1	1	2	1	1
1	170	33	2	1	Magar	15000	88	2	3	3	4	4	4	4	4	4	4	4	4	4	4	4	3	Difficult	4	4	4	4	2	2	2	2	2	2	1	88	1	1
1	171	28	7	2	Terai	36000	88	1	1	2	4	2	3	4	5	4	5	4	3	4	4	4	3	aa	3.75	4	3.83333	3.75	2	2	2	2	1	3	2	88	1	1
1	172	21	1	1	Brahmin	18000	88	2	2	1	4	2	6	3	6	4	3	2	5	5	4	2	3	Reduce the chances of getting infected	3.75	3.5	3.83333	4.25	2	2	2	2	1	1	1	88	1	1
1	173	32	6	3	Brahmin	30000	3	1	4	1	2	4	7	7	1	6	4	7	6	5	6	4	3	Own health awareness .	6.75	5	4.91667	3	1	2	2	3	1	2	2	2	1	1
1	174	19	6	2	nepali	No income	3	2	1	3	1	1	7	7	1	4	6	7	7	1	4	7	3	Exactly	6.25	6	4.41667	1	1	2	3	3	2	2	2	2	1	1
1	175	25	6	1	Gurung	0	3	2	5	5	4	2	4	4	2	4	5	4	5	3	5	5	3	I did not report any of the above.	4.25	4.75	3.91667	2.75	1	2	2	2	1	2	1	2	1	1
1	176	25	6	2	Yadav	0	88	1	1	1	5	5	6	4	1	1	1	3	4	1	5	4	3	Fear of affecting children	4.5	2.5	3.33333	3	1	2	1	2	1	2	2	88	1	1
1	177	24	6	2	Magar	Student	88	1	4	2	7	7	7	7	7	7	7	7	7	7	7	7	2	Responsibility, Stay home etc.	7	7	7	7	3	3	3	3	2	2	2	88	1	2
1	178	36	7	3	Chhetri	1lakhs	2	1	2	4	5	6	7	7	7	7	7	7	7	7	7	7	2	Na	7	7	6.75	6.25	3	3	3	3	1	3	2	1	1	2
1	179	37	5	2	Hindu	25000	88	2	1	2	7	7	7	7	6	6	7	7	7	6	7	7	2	Self understanding	7	6.75	6.75	6.5	3	3	3	3	1	3	2	88	1	2
1	180	36	5	2	hindu	now as a house wife	88	2	2	3	7	7	7	7	7	6	6	7	6	7	7	7	2	Prevention from communicable diseases	7	6.25	6.75	7	3	3	3	3	2	3	2	88	1	2
1	181	34	7	2	Madhesi	40000	2	1	4	4	7	7	7	6	6	6	6	7	6	7	7	6	2	So that my children do not get infections through me	6.75	6	6.5	6.75	3	3	3	3	1	3	2	1	1	2
1	182	30	4	3	Newar	50000	88	2	2	1	4	7	7	7	7	6	6	6	6	7	7	5	2	we are responsible for owns safety	6.75	5.75	6.25	6.25	3	3	3	3	1	1	2	88	1	2
1	183	40	4	3	Janjati	90000	88	1	2	1	7	7	7	7	6	4	4	6	6	7	7	7	2	To be safe from infection prevention	6.75	5.25	6.25	6.75	3	3	3	3	1	1	2	88	1	2
1	184	24	5	2	Nepalese	15000	2	2	3	88	4	6	5	6	6	6	6	7	7	7	7	7	2	Social distancing really helps to get rid of contamination.	6.25	6.5	6.16667	5.75	3	3	3	3	2	3	2	1	1	2
1	185	30	7	2	Brahmin	3000	88	2	3	3	5	6	7	7	7	7	4	6	7	7	6	5	2	Good	6.5	5.75	6.16667	6.25	3	3	3	3	1	3	2	88	1	2
1	186	33	4	3	Janajati	45000	3	1	3	1	7	7	7	7	7	4	4	7	3	7	7	6	2	Don't know	7	4.25	6.08333	7	3	3	2	3	2	1	2	2	1	2
1	187	23	2	2	Janjyati	…..	3	2	1	2	4	6	7	7	6	6	6	6	6	6	7	5	2	It’s safe from infection	6.75	5.75	6	5.5	3	3	3	3	2	2	2	2	1	2
1	188	24	6	2	Nepali	00000000	88	1	3	2	7	6	6	5	7	6	6	5	6	5	5	6	2	Ayy	5.25	6	5.83333	6.25	3	3	3	3	1	2	2	88	1	2
1	189	32	5	1	Nepalese	1 lakh	3	2	1	2	5	6	6	6	6	5	5	6	6	6	6	6	2	To protect own and everyone safe keep following social distance.	6	5.5	5.75	5.75	3	3	3	3	1	3	1	2	1	2
1	190	41	1	2	Janajati	100000	2	1	1	2	6	6	7	7	7	5	5	5	5	5	5	5	2	a little as I have to go out and ppl aren't taking things seriously and without mask. If you go around for example flights or any other public / govt place there is no social distancing ... PERIOD>	6	5	5.66667	6	3	3	2	3	1	1	2	1	1	2
1	191	29	7	3	Brahmin	40000	88	1	2	4	5	6	7	7	4	5	4	6	5	7	6	4	2	Fear of covid-19	6.5	4.5	5.5	5.5	3	3	2	3	1	3	2	88	1	2
1	192	27	1	2	Dalit	50000	2	2	2	1	2	6	7	7	7	4	4	7	4	7	7	4	2	It seems to be saftey for our health and surrounding	7	4	5.5	5.5	3	3	2	3	2	1	2	1	1	2
1	193	23	5	2	Nepali	No any	3	2	3	2	5	5	6	7	6	5	3	6	3	4	7	5	2	Awareness programmes	6.5	4	5.16667	5	2	3	2	3	2	3	2	2	1	2
1	194	22	7	1	terai	30000	2	2	3	2	5	5	6	6	4	5	4	5	5	4	6	5	2	Awareness	5.75	4.75	5	4.5	2	2	2	3	1	3	1	1	1	1
1	195	28	5	1	Janjati	30000	88	1	3	2	4	4	5	5	5	5	5	5	5	5	5	5	2	Fear of having covid 19	5	5	4.83333	4.5	2	2	2	2	1	3	1	88	1	1
1	196	39	7	2	Magar	1lakh	3	1	2	2	1	3	5	6	5	2	4	7	4	6	7	4	2	Perception of not getting serious disease	6.25	3.5	4.5	3.75	2	2	2	3	1	3	2	2	1	1
1	197	35	6	2	Hindu	10000	88	2	2	1	5	5	5	5	4	3	2	4	3	4	5	5	2	Covid 19	4.75	3.25	4.16667	4.5	2	2	2	2	1	2	2	88	1	1
1	198	27	7	2	Xetri	15000	3	2	2	2	2	1	7	6	2	4	7	2	3	4	3	1	2	Think about urself and family	4.5	3.75	3.5	2.25	1	2	2	2	1	3	2	2	1	1
1	199	21	6	2	brahmin	Part time job	3	1	3	1	3	3	3	3	2	5	6	1	5	2	1	4	2	Social distancing is main solution of preventing from the covid patient or help to not trnsmitting the covid from or by or of people as maintin around 2,3 m	2	5	3.16667	2.5	1	2	2	1	2	2	2	2	1	1
1	200	32	5	1	No	25000	88	1	88	88	7	7	7	7	7	7	7	7	7	7	7	7	1		7	7	7	7	3	3	3	3	1	3	1	88	1	2
1	201	28	6	2	Nepal	0000	88	2	1	1	4	4	7	7	7	7	6	7	7	7	7	7	1		7	6.75	6.41667	5.5	3	3	3	3	1	2	2	88	1	2
1	202	31	5	3	Brahmin	70000- 80000	88	1	3	1	7	7	5	7	7	7	5	6	4	7	7	7	1		6.25	5.75	6.33333	7	3	3	3	3	2	3	2	88	1	2
1	203	33	7	3	Chhetri	35000	88	2	4	2	7	7	7	7	7	4	4	7	4	7	7	4	1		7	4	6	7	3	3	2	3	2	3	2	88	1	2
1	204	38	5	3	Newar	50000	3	2	3	1	7	7	7	7	7	4	4	7	4	7	7	4	1		7	4	6	7	3	3	2	3	2	3	2	2	1	2
1	205	26	6	2	Chhetri	5000(Pocket money)	3	1	2	4	6	6	6	6	6	6	5	6	5	6	6	5	1		6	5.25	5.75	6	3	3	3	3	2	2	2	2	1	2
1	206	22	6	2	Hindu	0	88	1	2	1	2	7	7	7	7	2	2	7	7	7	7	7	1		7	4.5	5.75	5.75	3	3	2	3	2	2	2	88	1	2
1	207	24	6	2	brahmin	0	3	1	3	5	7	7	7	7	7	4	3	7	3	3	7	3	1		7	3.25	5.41667	6	3	3	2	3	2	2	2	2	1	2
1	208	32	4	3	Gurung	60000	3	1	5	4	6	5	6	6	4	6	6	5	6	4	7	6	1		6	6	5.58333	4.75	2	3	3	3	2	1	2	2	1	2
1	209	27	4	2	Brahmin	30000	88	1	3	1	2	6	6	6	6	6	6	6	6	6	5	5	1		5.75	5.75	5.5	5	2	3	3	3	2	1	2	88	1	2
1	210	22	5	2	Chhetri	40000	3	1	3	3	5	5	7	7	5	2	3	5	4	3	7	5	1		6.5	3.5	4.83333	4.5	2	2	2	3	2	3	2	2	1	1
1	211	31	4	3	Brahmin	45000	2	1	2	3	4	4	6	5	7	5	5	4	4	4	5	3	1		5	4.25	4.66667	4.75	2	2	2	2	1	1	2	1	1	1
1	212	33	5	2	Nepali	15000+	3	1	4	2	4	4	5	5	2	5	5	5	5	3	5	2	1		5	4.25	4.16667	3.25	2	2	2	2	2	3	2	2	1	1
1	213	22	6	2	Hindu	No	3	1	3	1	1	1	7	7	1	7	7	7	7	1	7	6	1		7	6.75	4.91667	1	1	2	3	3	2	2	2	2	1	1
1	214	28	5	2	Madheshi brahman	25000	88	1	2	1	2	1	7	2	5	7	5	3	5	1	7	5	1		4.75	5.5	4.16667	2.25	1	2	3	2	1	3	2	88	1	1
0	215	#NULL!	#NULL!	#NULL!			#NULL!	#NULL!	#NULL!	#NULL!	#NULL!	#NULL!	#NULL!	#NULL!	#NULL!	#NULL!	#NULL!	#NULL!	#NULL!	#NULL!	#NULL!	#NULL!	#NULL!		#NULL!	#NULL!	#NULL!	#NULL!	#NULL!	#NULL!	#NULL!	#NULL!	#NULL!	#NULL!	#NULL!	#NULL!	#NULL!	#NULL!
0	216	#NULL!	#NULL!	#NULL!			#NULL!	#NULL!	#NULL!	#NULL!	#NULL!	#NULL!	#NULL!	#NULL!	#NULL!	#NULL!	#NULL!	#NULL!	#NULL!	#NULL!	#NULL!	#NULL!	#NULL!		#NULL!	#NULL!	#NULL!	#NULL!	#NULL!	#NULL!	#NULL!	#NULL!	#NULL!	#NULL!	#NULL!	#NULL!	#NULL!	#NULL!
0	217	#NULL!	#NULL!	#NULL!			#NULL!	#NULL!	#NULL!	#NULL!	#NULL!	#NULL!	#NULL!	#NULL!	#NULL!	#NULL!	#NULL!	#NULL!	#NULL!	#NULL!	#NULL!	#NULL!	#NULL!		#NULL!	#NULL!	#NULL!	#NULL!	#NULL!	#NULL!	#NULL!	#NULL!	#NULL!	#NULL!	#NULL!	#NULL!	#NULL!	#NULL!
0	218	#NULL!	#NULL!	#NULL!			#NULL!	#NULL!	#NULL!	#NULL!	#NULL!	#NULL!	#NULL!	#NULL!	#NULL!	#NULL!	#NULL!	#NULL!	#NULL!	#NULL!	#NULL!	#NULL!	#NULL!		#NULL!	#NULL!	#NULL!	#NULL!	#NULL!	#NULL!	#NULL!	#NULL!	#NULL!	#NULL!	#NULL!	#NULL!	#NULL!	#NULL!
